# Supplementary material for: Visual Function and Neuropsychological Profile in Children with Cerebral Visual Impairment
Source: Children (Basel). 2022 Jun 19;9(6):921. doi: 10.3390/children9060921 (PMC9221908; doi:10.3390/children9060921)
Supplement: Supplementary file 1 [file children-09-00921-s001.zip]

Archive with 1 entries (1 files):
- children-1697681-supplementary.pdf
